# Supplementary material for: Investigation of Fracturing Fluid Flowback in Hydraulically Fractured Formations Based on Microscopic Visualization Experiments
Source: Polymers (Basel). 2023 Mar 21;15(6):1560. doi: 10.3390/polym15061560 (PMC10051806; doi:10.3390/polym15061560)
Supplement: Supplementary file 1 [file polymers-15-01560-s001.zip]

Archive with 9 entries (9 files):
- Video S1.mp4
- Video S2.mp4
- Video S3.mp4
- Video S4.mp4
- Video S5.mp4
- Video S6.mp4
- Video S7.mp4
- Video S8.mp4
- Video S9.mp4
